# Supplementary material for: Evaluation of the Neutralizing Antibodies Response against 14 SARS-CoV-2 Variants in BNT162b2 Vaccinated Naïve and COVID-19 Positive Healthcare Workers from a Northern Italian Hospital
Source: Vaccines (Basel). 2022 Apr 29;10(5):703. doi: 10.3390/vaccines10050703 (PMC9145000; doi:10.3390/vaccines10050703)
Supplement: Supplementary file 1 [file vaccines-10-00703-s001.zip]

Archive with 1 entries (1 files):
- vaccines-1678239-supplementary.pdf
